# Supplementary material for: The impact of heterogeneity on the analysis of platform trials with normally distributed outcomes
Source: BMC Med Res Methodol. 2024 Jul 30;24:163. doi: 10.1186/s12874-024-02293-4 (PMC11290279; doi:10.1186/s12874-024-02293-4)
Supplement: Supplementary file 1 — Supplementary Material 1. [file 12874_2024_2293_MOESM1_ESM.zip]

Archive with 5 entries (5 files):
- 12874_2024_2293_MOESM1_ESM/1sim_function.R
- 12874_2024_2293_MOESM1_ESM/2run_sim.R
- 12874_2024_2293_MOESM1_ESM/3helper_function.R
- 12874_2024_2293_MOESM1_ESM/4generate_plots.R
- 12874_2024_2293_MOESM1_ESM/Heterogeneity_in_platform_trials_supplementary document.pdf
