# Supplementary material for: The impact of heterogeneity on the analysis of platform trials with normally distributed outcomes
Source: BMC Med Res Methodol. 2024 Jul 30;24:163. doi: 10.1186/s12874-024-02293-4 (PMC11290279; doi:10.1186/s12874-024-02293-4)
Supplement: Supplementary file 1 — Supplementary Material 1. [file 12874_2024_2293_MOESM1_ESM.zip › 12874_2024_2293_MOESM1_ESM/1sim_function.R]

# Created by Kim Lee @ King's College London
# Functions for running simulation of a two-stage platform trial.
# Source this file prior to running the simulation using file 2. 

library("MASS")
library("asd")
library("sandwich")
rm(list=ls())
# --------------------------- dunnett test ---------------------------------- #
#  adjusted to create intersection hypothesis of the new arm at stage one     #
#  which is the individual/ intersection H without info of new arm            #
dunnett.3.H<-function(ts.s1, ts.s2){
  stage1 <- dunnett.test(ts.s1)
  stage2 <- dunnett.test(ts.s2)
  
  #ts.s1=c(0.05, 0.118)
  #ts.s2=c(0.1, 0.05, 0.118)
  # create the values of the intersection test of stage one
  # it's the same as p1.s1 as there's no data for the newly added treatment
  stage1$pvalues[[3]]<-matrix(stage1$pvalues[[2]][1,1], 1, 1)
  
  stage1$zscores[[3]]<-matrix(stage1$zscores[[2]][1,1])
  
  colnames(stage1$zscores[[3]])<-colnames(stage1$pvalues[[3]])<-"H123"
  
  
  stage1$pvalues[[2]]<-cbind(stage1$pvalues[[2]][1,1],
                             stage1$pvalues[[1]][1,1], 
                             stage1$pvalues[[1]][1,2])
  
  stage1$zscores[[2]]<-cbind(stage1$zscores[[2]][1,1],
                             stage1$zscores[[1]][1,1], 
                             stage1$zscores[[1]][1,2])
  
  colnames(stage1$pvalues[[2]])<-colnames(stage1$zscores[[2]])<-c("H12", "H13", "H23")
  
  list(stage1=stage1, stage2=stage2)
}
# --------------------------------------------------------------------------- #


# ---------------- combination test -------------------- #
# to compute the test statistics of the initial H        #
# while the new H is a single stage zscore               #
# ------------------------------------------------------ #
combn.test.adj<-function (stage1, stage2, weight = 0.5, method = "fisher") {
  # the following are from combn.test
  meths <- c("invnorm", "fisher")
  imeths <- as.integer(match(method, meths, -1))
  if (imeths < 1) {
    stop("Invalid combination test type")
  }
  p1 <- stage1$pvalues
  p2 <- stage2$pvalues
  hyp.comb <- stage2$hyp.comb
  treats <- length(p1)
  if (method == "invnorm") {
    w1 <- sqrt(weight)
    w2 <- sqrt(1 - w1 * w1)
  }
  else {
    w1 <- 1
    w2 <- 1
  }
  zscores <- p1 
  # only combine the p-values of the intersection H and initial H
  for (i in 1:treats) {
    for (j in 1:length(p1[[i]])) {
      zscores[[i]][j] <- NA
      if (method == "invnorm") {
        zscores[[i]][j] <- w1 * qnorm(1 - p1[[i]][j]) + 
          w2 * qnorm(1 - p2[[i]][j])
      }
      if (method == "fisher") {
        zscores[[i]][j] <- qnorm(pchisq(-2 * log(p1[[i]][j] * 
                                                   p2[[i]][j]), 4))
      }
    }
  }
  
  # add the newly added H to zscores; intersection H already includes the new H
  
  lg2<-length(stage2$zscores[[1]])
  
  zscores[[1]]<- cbind(zscores[[1]], stage2$zscores[[1]][1, lg2])
  
  list(method = method, zscores = zscores, hyp.comb = hyp.comb, 
       weights = c(w1, w2))
}
# --------------------------------------------------------------------------- #

# randomize subjects into cohorts #
# require input of n= cohort size and p_cohort= prob to each cohort
# n=100; p_cohort=c(1, 1, 1)
rand.cohort<-function(n, p_cohort){
  cohort<-rmultinom(n, 1, p_cohort)
  
  cohort.sizes<-apply(cohort, 1, sum)
  
  return(cohort.sizes)
} # this give the size of each cohort


# ---------------------------------------- #
# randomize subjects into arms of a cohort #
rand.arm<-function(n, p_treatment){
  arm<-rmultinom(n, 1, p_treatment)
  arm.sizes<-apply(arm, 1, sum)
  return(arm.sizes)
} # this give the arm size of treatment and control of a cohort


# ------------------------------ #
# generate responses for a stage #
gen.response<-function(arm.size, 
                       treat.eff, 
                       v_error,
                       v_c, t_label,
                       cohort.eff = 0){
  sigma_m<-matrix(v_c, nrow=sum(arm.size), ncol=sum(arm.size))
  diag(sigma_m)<-diag(sigma_m) + v_error
  mu_v<-rep(treat.eff, arm.size) + cohort.eff
  
  y<-mvrnorm(n=1, mu = mu_v, Sigma = sigma_m)
  
  t.label<-rep(t_label, arm.size)
  data.frame(ID=1:length(y), y=y, t.label=t.label )
}


comp.2.arm<-function(y1, y2){
  diff.v<-mean(y1)-mean(y2)
  var.v<-var(y1)/length(y1) + var(y2)/length(y2)
  c(diff.eff=diff.v, var=var.v, t.stat=diff.v/sqrt(var.v))
}

#comp.var.m<-function(x){var(x)/ length(x)}

# ----------------------------------------------- #
# apply dunnet test then closed testing procedure #
apply.closed.test<-function(test.statistics){
  test.d<-dunnett.test(test.statistics)
  closed.test<-hyp.test(test.d, level = 0.05)
  closed.test
}


# -------------------------------- #
fit.models<-function(datav){
  lm.out0<-( lm(y~t.label, data = datav) )
  
  lm.out1<-( lm(y~t.label+stage, data = datav) )
  
  lm.out1.int<-( lm(y~t.label+stage+trt_A:stage, data = datav) )
  
  lm.out1.int2<-( lm(y~t.label*stage, data = datav) )
  
  
  ct.lm0<-apply.closed.test(summary(lm.out0)$coefficients[2:4, 3])
  ct.lm1<-apply.closed.test(summary(lm.out1)$coefficients[2:4, 3])
  ct.lm1.int<-apply.closed.test(summary(lm.out1.int)$coefficients[2:4, 3])
  ct.lm1.int2<-apply.closed.test(summary(lm.out1.int2)$coefficients[2:4, 3])
  closed.test.all<-rbind(lm0=ct.lm0$reject, lm.s=ct.lm1$reject, 
                         lm.s.int.A=ct.lm1.int$reject, 
                         lm.s.int.AB=ct.lm1.int2$reject)
  closed.test.all<-t(closed.test.all)
  colnames(closed.test.all)<-c("lm0", "lm.s", "lm.s.int.A", "lm.s.int.AB")
  
  prob.test<-cbind(lm0=pt(coef(summary(lm.out0))[2:4, 3], lm.out0$df, lower=FALSE),
                   lm.s=pt(coef(summary(lm.out1))[2:4, 3], lm.out1$df, lower=FALSE),
                   lm.s.int.A=pt(coef(summary(lm.out1.int))[2:4, 3], lm.out1.int$df, lower=FALSE),
                   lm.s.int.AB=pt(coef(summary(lm.out1.int2))[2:4, 3], lm.out1.int2$df, lower=FALSE))
  
  out<-list(closed.test=closed.test.all,
            prob.test=prob.test,
            lm0=lm.out0$coefficients[2:4], 
            lm.s=lm.out1$coefficients[2:5], 
            lm.s.int.A=lm.out1.int$coefficients[2:6], 
            lm.s.int.AB=lm.out1.int2$coefficients[2:7]) 
  return(out)
}


# --------- modeling approach of the PRACTICAL design ------ #

fit.model.id<-function(datav){
  fit1<-lm(y~t.label+com_lab, data=datav)
  
  fit2<-lm(y~t.label+com_lab+stage, data=datav)
  test.s1<-coef(fit1)[2:4]/ sqrt(diag(vcovCL(fit1, datav$ID))[2:4])
  test.s2<-coef(fit2)[2:4]/ sqrt(diag(vcovCL(fit2, datav$ID))[2:4])
  
  closed.test.all<-cbind(lm.lab=unlist(apply.closed.test(test.s1)),
                         lm.lab.stage=unlist(apply.closed.test(test.s2)))
  row.names(closed.test.all)<-c("H1", "H2", "H3")
  prob.test<-cbind(lm.lab=pt(test.s1, 
                             fit1$df, lower=FALSE ),
                   lm.lab.stage=pt(test.s2, 
                                   fit2$df, lower=FALSE ))
  clust.v<-cbind(lm.lab=diag(vcovCL(fit1, datav$ID))[2:4], 
                 lm.lab.stage=diag(vcovCL(fit2, datav$ID))[2:4])
  
  out<-list(closed.test=closed.test.all,
            clust.v= clust.v, 
            prob.test=prob.test, 
            lm.lab=coef(fit1)[2:5],
            lm.lab.stage=coef(fit2)[2:6] )
  return(out)
}


# ------------------------- #
# to simulate one trial run #
sim.one<-function(treat.eff.s1, 
                  treat.eff.s2, 
                  var_error, var_c, var_ex,
                  n_1, n_2,
                  p_s1, p_s2, 
                  ratio_s1, ratio_s2, ce=0){
  
  #p_A<-p_B<-c(60, 20)/sum(c(60, 20)) 
  #p_C<-c(120, 20)/sum(c(120, 20))
  
  #treat.eff.s1=rep(0,4)
  #treat.eff.s2=rep(0,6)
  #var_c=0.3 # cohort variance
  #var_ex=0 # extra variance at stage 1
  #var_error=1
  #n_1=120* 3 * 0.5 # total s1 sample size
  #n_2=120* 3 * 0.5+120  # total s2 sample size
  #p_s1=rep(1/2, 2) # allocation to cohort at stage 1
  #p_s2=c(80, 80, 140) # allocation to cohort at stage 2
  #ratio_s1=list(c(2/3, 1/3), c(2/3, 1/3)) # allocation ratio within each cohort at s1
  #ratio_s2=list(p_A, p_B, p_C) 
  
  p1_A<-ratio_s1[[1]]
  p1_B<-ratio_s1[[2]]
  
  p2_A<-ratio_s2[[1]]
  p2_B<-ratio_s2[[2]]
  p2_C<-ratio_s2[[3]]
  cohort.size.s1<-rand.cohort(n_1, p_s1)
  cohort.size.s2<-rand.cohort(n_2, p_s2)
  
  arm.size.s1<-c(rand.arm(cohort.size.s1[1], p1_A),
                 rand.arm(cohort.size.s1[2], p1_B))
  
  arm.size.s2<-c(rand.arm(cohort.size.s2[1], p2_A),
                 rand.arm(cohort.size.s2[2], p2_B), 
                 rand.arm(cohort.size.s2[3], p2_C))
  
  size.per.arm<-c(arm.size.s1, arm.size.s2)
  data.s1<-gen.response(arm.size.s1, 
                        treat.eff.s1, var_error, var_c, 
                        c("A", "0", "B", "0"),
                        cohort.eff = 0)
  
  data.s2<-gen.response(arm.size.s2, 
                        treat.eff.s2, var_error+var_ex, var_c, 
                        c("A", "0", 
                          "B", "0",
                          "C", "0"),
                        cohort.eff = ce)
  
  A_s1<-comp.2.arm(data.s1$y[which(data.s1$t.label=="A")], 
                   data.s1$y[which(data.s1$t.label=="0")])
  
  B_s1<-comp.2.arm(data.s1$y[which(data.s1$t.label=="B")], 
                   data.s1$y[which(data.s1$t.label=="0")])
  
  test_A_s1<-A_s1[3]; test_B_s1<-B_s1[3]
  
  A_s2<-comp.2.arm(data.s2$y[which(data.s2$t.label=="A")], 
                   data.s2$y[which(data.s2$t.label=="0")])
  
  B_s2<-comp.2.arm(data.s2$y[which(data.s2$t.label=="B")], 
                   data.s2$y[which(data.s2$t.label=="0")])
  
  C_s2<-comp.2.arm(data.s2$y[which(data.s2$t.label=="C")], 
                   data.s2$y[which(data.s2$t.label=="0")])
  
  test_A_s2<-A_s2[3]; test_B_s2<-B_s2[3]; test_C_s2<-C_s2[3]
  
  #var_control.s1<-var(data.s1$y[which(data.s1$t.label=="0")])/length(data.s1$y[which(data.s1$t.label=="0")])
  
  #var_control.s2<-var(data.s2$y[which(data.s2$t.label=="0")])/length(data.s2$y[which(data.s2$t.label=="0")])
  
  
  
  A_pool<-comp.2.arm(c(data.s1$y[which(data.s1$t.label=="A")],
                       data.s2$y[which(data.s2$t.label=="A")]), 
                     c(data.s1$y[which(data.s1$t.label=="0")],
                       data.s2$y[which(data.s2$t.label=="0")]))
  
  B_pool<-comp.2.arm(c(data.s1$y[which(data.s1$t.label=="B")],
                       data.s2$y[which(data.s2$t.label=="B")]), 
                     c(data.s1$y[which(data.s1$t.label=="0")],
                       data.s2$y[which(data.s2$t.label=="0")]))
  
  pool.A<-A_pool[3]; pool.B<-B_pool[3]
  
  # ----------------------------------------------------------------------- #
  # dunnett & closed testing where C vs placebo doesn't include non-concurrent control
  d.c.test<-apply.closed.test(c(pool.A, pool.B, test_C_s2))
  
  # pooled t-test where C vs placebo include non-concurrent control
  C_s2.nc<-comp.2.arm(data.s2$y[which(data.s2$t.label=="C")], 
                      c(data.s1$y[which(data.s1$t.label=="0")],
                        data.s2$y[which(data.s2$t.label=="0")]))
  
  d.c.test.nc<-apply.closed.test(c(pool.A, pool.B, C_s2.nc[3]))
  
  # return all test statistics
  pool.stat<-c(A=pool.A, B=pool.B, C=test_C_s2, C.nc=C_s2.nc[3])
  
  # ------ apply combination test and closure principle ----------- #
  test.stat.s1<-c(test_A_s1, test_B_s1)
  test.stat.s2<-c(test_A_s2, test_B_s2, test_C_s2)
  
  adj.test.stat<-dunnett.3.H(test.stat.s1, test.stat.s2)
  adj.test.stat.c<-combn.test.adj(adj.test.stat[[1]], adj.test.stat[[2]])
  
  comb.test<-hyp.test(adj.test.stat.c, level=0.05, full.hyp = T)
  
  colnames(comb.test$reject)<-c("H_A", "H_B", "H_C")
  
  
  # ------- linear model adjusted for fixed cohort -------- #
  data.all<-rbind(data.s1, data.s2)
  data.all$stage<-as.factor(rep(c(0, 1), c(n_1, n_2)))
  data.all$trt_A <- ifelse(data.all$t.label=="A", 1, 0)
  
  
  lm.m<-fit.models(data.all)
  
  
  
  # -------- create data for using the new approach ------- # 
  data.n<-rbind(data.s1[which(data.s1$t.label=="A"),],
                data.s1[which(data.s1$t.label=="0"),],
                data.s1[which(data.s1$t.label=="B"),],
                data.s1[which(data.s1$t.label=="0"),],
                data.s2[which(data.s2$t.label=="A"),],
                data.s2[which(data.s2$t.label=="0"),],
                data.s2[which(data.s2$t.label=="B"),],
                data.s2[which(data.s2$t.label=="0"),],
                data.s2[which(data.s2$t.label=="C"),],
                data.s2[which(data.s2$t.label=="0"),])
  
  data.n$com_lab<-c(rep("A0", sum(arm.size.s1[c(1,2,4)])), 
                    rep("B0", sum(arm.size.s1[c(3,2,4)])),
                    rep("A0", sum(arm.size.s2[c(1,2,4,6)])), 
                    rep("B0", sum(arm.size.s2[c(3,2,4,6)])), 
                    rep("C0", sum(arm.size.s2[c(5,2,4,6)])) )
  data.n$stage<-c(rep(0, sum(arm.size.s1[c(1,2,4)])+ 
                        sum(arm.size.s1[c(3,2,4)]) ),
                  rep(1, sum(arm.size.s2[c(1,2,4,6)])+
                        sum(arm.size.s2[c(3,2,4,6)])+
                        sum(arm.size.s2[c(5,2,4,6)])))  
  
  lm.new<-fit.model.id(data.n)
  
  # ------------------------ #
  
  list(lm.m=lm.m,
       lm.new=lm.new,
       closed.combination=comb.test$reject, 
       dunnett.closed= d.c.test, # multiciplicty correction
       dunnett.closed.nc= d.c.test.nc, # multiciplicty correction
       ind.test=pool.stat>= qnorm(1-0.05), # t-test without multiplicity correction
       pool.stat= pool.stat, 
       test.stat.s1= test.stat.s1,
       test.stat.s2= test.stat.s2, 
       size.per.arm=size.per.arm)
}
