# Supplementary material for: The impact of heterogeneity on the analysis of platform trials with normally distributed outcomes
Source: BMC Med Res Methodol. 2024 Jul 30;24:163. doi: 10.1186/s12874-024-02293-4 (PMC11290279; doi:10.1186/s12874-024-02293-4)
Supplement: Supplementary file 1 — Supplementary Material 1. [file 12874_2024_2293_MOESM1_ESM.zip › 12874_2024_2293_MOESM1_ESM/2run_sim.R]

# Created by Kim Lee @ King's College London
# Run simulation of a two-stage platform trial in loop
# Need to source the function file prior to running.

# It will take hours to run all the simulation with 5000 replications, 
# unless reduce the number of replications by 
# replacing 5e3 in the line starting "lapply(1:5e3, function(x){"
# with a smaller number. 

# Settings two and three are run for SA.b only
# Note that the same object name was used to record the output

# Setting one: stage one 180, stage two 300 in total
source("~/1sim_function.R")

f.elm2<-function(e1, e2, parv=rep(0,3)){
  vc<-parv[1]; ve<-parv[2]; cev<-parv[3]
  p_A<-p_B<-c(60, 20)
  p_C<-c(120, 20)
  lapply(1:5e3, function(x){
    print(x)
    sim.one(
      treat.eff.s1=e1,
      treat.eff.s2=e2,
      var_c=vc, # cohort variance
      var_ex=ve, # extra variance at stage 1
      var_error=1,
      n_1=120* 3 * 0.5, # total s1 sample size
      n_2=120* 3 * 0.5 + 120,  # total s2 sample size
      p_s1=rep(1/2, 2), # allocation to cohort at stage 1
      p_s2=c(80, 80, 140), # allocation to cohort at stage 2
      ratio_s1=list(c(2/3, 1/3), c(2/3, 1/3)), # allocation ratio within each cohort at s1
      ratio_s2=list(p_A, p_B, p_C), ce=cev 
    )}
  )
  
}
set.seed(3156) 

m.v0<- rbind(c(0, 0, 0),
             c(0.38, 0, 0),
             c(0, 0.38, 0),
             c(0.38, 0.38, 0),
             c(0, 0, -0.5),
             c(0.38, 0, -0.5),
             c(0, 0.38, -0.5),
             c(0.38, 0.38, -0.5))
colnames(m.v0)<-c("cohort variance", "extra variance", "cohort mean")
null.scenario<-sapply(1:8, function(i){f.elm2(e1=rep(0,4), e2=rep(0, 6), 
                                              parv=m.v0[i, ])})

change.A2<-sapply(1:8, function(i){f.elm2(e1=rep(0,4), 
                                          e2=c(0.2, rep(0, 5)),
                                          parv=m.v0[i, ])})

change.A7<-sapply(1:8, function(i){f.elm2(e1=rep(0,4), 
                                          e2=c(0.7, rep(0, 5)),
                                          parv=m.v0[i, ])})

change.c2<-sapply(1:8, function(i){f.elm2(e1=rep(0,4), 
                                          e2=c(0, 0.2, 0, 0.2, 0, 0.2),
                                          parv=m.v0[i, ])})

change.c7<-sapply(1:8, function(i){f.elm2(e1=rep(0,4), 
                                          e2=c(0, 0.7, 0, 0.7, 0, 0.7),
                                          parv=m.v0[i, ])})


# ------------------------------------------------------------------------------------- #
# Setting two: stage one 90, stage two 390 in total
# run for SA.b only
source("~/1sim_function.R")

f.elm2<-function(e1, e2, parv=rep(0,3)){
  vc<-parv[1]; ve<-parv[2]; cev<-parv[3]
  p_A<-p_B<-c(90, 30)
  p_C<-c(120, 30)
  lapply(1:5e3, function(x){
    print(x)
    sim.one(
      treat.eff.s1=e1,
      treat.eff.s2=e2,
      var_c=vc, # cohort variance
      var_ex=ve, # extra variance at stage 1
      var_error=1,
      n_1=120* 3 * 0.25, # total s1 sample size
      n_2=120* 3 * 0.75 + 120,  # total s2 sample size
      p_s1=rep(1/2, 2), # allocation to cohort at stage 1
      p_s2=c(120, 120, 150), # allocation to cohort at stage 2
      ratio_s1=list(c(2/3, 1/3), c(2/3, 1/3)), # allocation ratio within each cohort at s1
      ratio_s2=list(p_A, p_B, p_C), ce=cev 
    )}
  )
  
}
set.seed(567)

m.v0<- rbind(c(0, 0, 0),
             c(0.38, 0, 0),
             c(0, 0.38, 0),
             c(0.38, 0.38, 0),
             c(0, 0, -0.5),
             c(0.38, 0, -0.5),
             c(0, 0.38, -0.5),
             c(0.38, 0.38, -0.5))

change.A7<-sapply(1:8, function(i){f.elm2(e1=rep(0,4), 
                                          e2=c(0.7, rep(0, 5)),
                                          parv=m.v0[i, ])})


# ------------------------------------------------------------------------------------- #


# Setting 3: stage one 270, stage two 210 in total
# run for SA.b only
source("~/1sim_function.R")

f.elm2<-function(e1, e2, parv=rep(0,3)){
  vc<-parv[1]; ve<-parv[2]; cev<-parv[3]
  p_A<-p_B<-c(30, 10)
  p_C<-c(120, 10)
  lapply(1:5e3, function(x){
    print(x)
    sim.one(
      treat.eff.s1=e1,
      treat.eff.s2=e2,
      var_c=vc, # cohort variance
      var_ex=ve, # extra variance at stage 1
      var_error=1,
      n_1=120* 3 * 0.75, # total s1 sample size
      n_2=120* 3 * 0.25 + 120,  # total s2 sample size
      p_s1=rep(1/2, 2), # allocation to cohort at stage 1
      p_s2=c(40, 40, 130), # allocation to cohort at stage 2
      ratio_s1=list(c(2/3, 1/3), c(2/3, 1/3)), # allocation ratio within each cohort at s1
      ratio_s2=list(p_A, p_B, p_C), ce=cev 
    )}
  )
  
}
set.seed(5567)

m.v0<- rbind(c(0, 0, 0),
             c(0.38, 0, 0),
             c(0, 0.38, 0),
             c(0.38, 0.38, 0),
             c(0, 0, -0.5),
             c(0.38, 0, -0.5),
             c(0, 0.38, -0.5),
             c(0.38, 0.38, -0.5))
change.A7<-sapply(1:8, function(i){f.elm2(e1=rep(0,4), 
                                          e2=c(0.7, rep(0, 5)),
                                          parv=m.v0[i, ])})
