# Supplementary material for: The impact of heterogeneity on the analysis of platform trials with normally distributed outcomes
Source: BMC Med Res Methodol. 2024 Jul 30;24:163. doi: 10.1186/s12874-024-02293-4 (PMC11290279; doi:10.1186/s12874-024-02293-4)
Supplement: Supplementary file 1 — Supplementary Material 1. [file 12874_2024_2293_MOESM1_ESM.zip › 12874_2024_2293_MOESM1_ESM/3helper_function.R]

# Created by Kim Lee @ King's College London
# Functions to prepare summaries of results.

dunnett.closed.model<-function(sim.out){
  # sim.out<-change.A7[,1]
  R<-length(sim.out)
  
  comb.v<-lapply(1:4, function(k){
    v<-sapply(1:R, function(r)sim.out[[r]]$lm.m$closed.test[,k])
    mean(apply(v, 2, sum)>=1)})

  v.new<-sapply(1:R, function(r)sim.out[[r]]$lm.new$closed.test[,1])
  
  comb.v<-cbind(rbind(unlist(comb.v)), mean(apply(v.new, 2, sum)>=1))
  colnames(comb.v)<-c(colnames(sim.out[[1]]$lm.m$closed.test), "lm.new")
  
  return(list(dunnett.closed.model=comb.v))
}


ind.test.model<-function(sim.out){
  # sim.out<-change.A7[,1]
  R<-length(sim.out)
  
  Bonf.v<-lapply(1:4, function(k){
    v<-sapply(1:R, function(r)sim.out[[r]]$lm.m$prob.test[,k])
    mean(apply(v<0.05/3, 2, sum)>=1)})
  
  ind.v<-lapply(1:4, function(k){
    v<-sapply(1:R, function(r)sim.out[[r]]$lm.m$prob.test[,k])
    apply(v<0.05, 1, mean) })
  ind.t.v<-do.call(cbind,ind.v)
  
  
  v.new<-sapply(1:R, function(r)sim.out[[r]]$lm.new$prob.test[,1])
  
  Ind.new<-apply(v.new<0.05, 1, mean)
  
  Bonf.new<-mean(apply(v.new<0.05/3, 2, sum )>=1)
  
  Bonf.rej<-cbind(rbind(unlist(Bonf.v)), Bonf.new)
  
ind.rej<-cbind(ind.t.v, Ind.new)
  colnames(ind.rej)<-c(colnames(sim.out[[1]]$lm.m$closed.test), "lm.new")
  colnames(Bonf.rej)<-c(colnames(sim.out[[1]]$lm.m$closed.test), "lm.new")

  return(list(T.test=ind.rej, Bonferroni=Bonf.rej))
}


t1e.t.test<-function(sim.out){
  R<-length(sim.out)
  
  comb.v<-sapply(1:R, function(r)sim.out[[r]]$ind.test[1:4])
  
  apply(comb.v, 1, mean)
  
}

fwer.dunnett.closed<-function(sim.out){
  # dunnett test then closed testing, use pooled statistic, ignore stage
  R<-length(sim.out)
  comb.d<-sapply(1:R, function(r)sim.out[[r]]$dunnett.closed$reject)
  comb.nc<-sapply(1:R, function(r)sim.out[[r]]$dunnett.closed.nc$reject)
  
  c(dunnett.closed=mean(apply(comb.d, 2, sum)>=1),
    dunnett.closed.nc=mean(apply(comb.nc, 2, sum)>=1))
}

#fwer.closed.pooled(elm.1.e[,1])

fwer.closed.comb<-function(sim.out){
  # apply combination test and closed testing
  R<-length(sim.out)
  comb.d<-sapply(1:R, function(r)sim.out[[r]]$closed.combination)
  c(combination.closed=mean(apply(comb.d, 2, sum)>=1) )
}


fwer.bonferroni<-function(sim.out){
  R<-length(sim.out)
  comb.1<-sapply(1:R, function(r)sim.out[[r]]$pool.stat[1:3])
  comb.d<-comb.1>= qnorm(1-0.05/3)

  comb.nc<-sapply(1:R, function(r)sim.out[[r]]$pool.stat[c(1:2, 4)])
  comb.nc<-comb.nc>= qnorm(1-0.05/3)
  
  c(bonferroni=mean(apply(comb.d, 2, sum)>=1),
    bonferroni.nc=mean(apply(comb.nc, 2, sum)>=1) )
}

#fwer.bonferroni(elm.1.e[,1])


t1e.regression<-function(sim.out){
  # individual type one error of each hypothesis
  R<-length(sim.out)
  comb.lm<-sapply(1:R, function(r){
    sim.out[[r]]$lm.test.ind[1:3] 
  })
  
  comb.d<-sapply(1:R, function(r){
    sim.out[[r]]$wls.estimates[1:3] >= qnorm(1-0.05)
  })
  
  comb.c<-sapply(1:R, function(r){
    sim.out[[r]]$wls.cohort.estimates[1:3] >= qnorm(1-0.05)
  })
  
  c(lm=apply(comb.lm, 1, mean), 
    fwer.lm=mean(apply(comb.lm, 2, sum)>=1),
    wls=apply(comb.d, 1, mean), 
    fwer.wls=mean(apply(comb.d, 2, sum)>=1),
    wls.cohort=apply(comb.c, 1, mean), 
    fwer.wls.cohort=mean(apply(comb.c, 2, sum)>=1))
}

#fwer.closed.regression(elm.1.e[,1])

size.sum<-function(sim.out){
  R<-length(sim.out)
  ss<-sapply(1:R, function(r)sim.out[[r]]$size.per.arm)
  apply(ss, 1, summary)[c(3,4),]
  
}

oc<-function(sim){
  list(testing=c(fwer.dunnett.closed(sim), # dunnett test then closed testing, use pooled statistic, ignore stage
                 fwer.closed.comb(sim),  # apply combination test and closed testing
                 #fwer.closed.regression(sim),# use test statistics from regression model, apply dunnett test then closed testing
                 fwer.bonferroni(sim), 
                 #t1e.regression(sim),
                 t1e.t.test(sim)),
       estimates=est.prop(sim),
       sample.size=size.sum(sim)
  )}

oc.testing<-function(sim){
  c(fwer.dunnett.closed(sim), # dunnett test then closed testing, use pooled statistic, ignore stage
                 fwer.closed.comb(sim),  # apply combination test and closed testing
                 #fwer.closed.regression(sim),# use test statistics from regression model, apply dunnett test then closed testing
                 fwer.bonferroni(sim), 
                 #t1e.regression(sim),
                 t1e.t.test(sim))
  }
est.prop<-function(sim.out){
  R<-length(sim.out)
  lm0<-sapply(1:R, function(r)sim.out[[r]]$lm.m$lm0)
  lm.s<-sapply(1:R, function(r)sim.out[[r]]$lm.m$lm.s[1:3])
  lm.s.int.A<-sapply(1:R, function(r)sim.out[[r]]$lm.m$lm.s.int.A[1:3])
  lm.s.int.AB<-sapply(1:R, function(r)sim.out[[r]]$lm.m$lm.s.int.AB[1:3])
  
  lm.new<-sapply(1:R, function(r)sim.out[[r]]$lm.new$lm.lab[1:3])
  lm.new.s<-sapply(1:R, function(r)sim.out[[r]]$lm.new$lm.lab.stage[1:3])
  
  est.mean<-cbind(lm0=apply(lm0, 1, mean),
                  lm.s=apply(lm.s, 1, mean),
                  lm.s.int.A=apply(lm.s.int.A, 1, mean),
                  lm.s.int.AB=apply(lm.s.int.AB, 1, mean),
                  lm.new=apply(lm.new, 1, mean),
                  lm.new.s=apply(lm.new.s, 1, mean))
  
  est.var<-cbind(lm0=apply(lm0, 1, var),
                 lm.s=apply(lm.s, 1, var),
                 lm.s.int.A=apply(lm.s.int.A, 1, var),
                 lm.s.int.AB=apply(lm.s.int.AB, 1, var),
                 lm.new=apply(lm.new, 1, var),
                 lm.new.s=apply(lm.new.s, 1, var))
  
  
  return(list(sample.mean=est.mean, sample.variance=est.var))
}

est.sample<-function(sim.out, i){
  R<-length(sim.out)
  lm0<-sapply(1:R, function(r)sim.out[[r]]$lm.m$lm0)
  lm.s<-sapply(1:R, function(r)sim.out[[r]]$lm.m$lm.s[1:3])
  lm.s.int.A<-sapply(1:R, function(r)sim.out[[r]]$lm.m$lm.s.int.A[1:3])
  lm.s.int.AB<-sapply(1:R, function(r)sim.out[[r]]$lm.m$lm.s.int.AB[1:3])
  
  lm.new<-sapply(1:R, function(r)sim.out[[r]]$lm.new$lm.lab[1:3])
  #lm.new.s<-sapply(1:R, function(r)sim.out[[r]]$lm.new$lm.lab.stage[1:3])
  
  v<-cbind(lm0, lm.s, lm.s.int.A, lm.s.int.AB, lm.new)
  
  m.lab<-rep(c("M0", "M.stage", "M.stageXA", "M.stageXAXB", "M.new"), each=R)
  
  if(i==1 | i==5){sl<-paste0("S1")}
  if(i==2 | i==6){sl<-paste0("S2")}
  if(i==3 | i==7){sl<-paste0("S3")}
  if(i==4 | i==8){sl<-paste0("S4")}
  
  
  alls<-data.frame(estimates=c(v[1,], v[2,], v[3,]), 
                   Models=c(m.lab, m.lab, m.lab),
                   comparisons=rep(c("A", "B", "C" ), each=5*R ), 
                   scenario=rep(sl, length(m.lab)*3) )
  alls$scenario<-factor(alls$scenario)
  alls$comparisons<-factor(alls$comparisons)
  
  return(alls)
}
