# Supplementary material for: The impact of heterogeneity on the analysis of platform trials with normally distributed outcomes
Source: BMC Med Res Methodol. 2024 Jul 30;24:163. doi: 10.1186/s12874-024-02293-4 (PMC11290279; doi:10.1186/s12874-024-02293-4)
Supplement: Supplementary file 1 — Supplementary Material 1. [file 12874_2024_2293_MOESM1_ESM.zip › 12874_2024_2293_MOESM1_ESM/4generate_plots.R]

# Created by Kim Lee @ King's College London
# Function to reproduce the plots in the main paper
# Need to run the simulation study prior to using the following

library(ggplot2)
library(ggdist)
library(reshape2)
library(ggforce)

# function to generate plots of FWER / type one error, only for scenario S0 #
testing.null<-apply(null.scenario, 2, oc.testing)

t.l<-c(rep("0", 5), rep("1", 4))
t.l<-rep(t.l, 8)
rejection.f<-c(testing.null)
testing.method<-c("Dunnett.closed", "Dunnett.closed.nc", "combination.test", 
                  "Bonferroni", "Bonferroni.nc", 
                  "t-test_A", "t-test_B", "t-test_C", "t-test_C.nc")
testing.method<-rep(testing.method, 8)
scenario.l<-rep(sapply(1:4, function(i)paste0("S", i)), 2)
scenario.l<-rep(scenario.l, each=9)
ce.l<-c(rep(0, 36), rep(1, 36))
all.d<-data.frame(freq=rejection.f, 
                  methods=testing.method, 
                  scenario=scenario.l,
                  cohort.e=ce.l, 
                  method.lable=t.l)
all.d$scenario<-factor(all.d$scenario)
all.d$cohort.e<-factor(all.d$cohort.e)
all.d$methods<-factor(all.d$methods)

all.d$methods<-factor(all.d$methods,
                      levels = c("Bonferroni",       "Bonferroni.nc",
                                 "combination.test",
                                 "Dunnett.closed",             "Dunnett.closed.nc",          "t-test_A",
                                 "t-test_B",         "t-test_C",         "t-test_C.nc"),
                      c('Bonferroni', 'Bonferroni-nc',
                        'Combination.closed', 
                        'Dunnett.closed', 'Dunnett.closed-nc', 
                        'T-test A',
                        'T-test B',
                        'T-test C',
                        'T-test C-nc') )

all.d$scenario <- factor(all.d$scenario,
                         levels = c("S1", "S2", "S3", "S4"),
                         labels = c(expression(paste(sigma[c],"=0, ", sigma[e],"=0") ), 
                                    expression(paste(sigma[c],"=0.38, ", sigma[e],"=0") ),
                                    expression(paste(sigma[c],"=0, ", sigma[e],"=0.38") ),
                                    expression(paste(sigma[c],"=0.38, ", sigma[e],"=0.38") )) )

all.d$cohort.e<-factor(all.d$cohort.e, 
                       levels=c("0", "1"), 
                       labels = c(expression(paste("Without fixed effect")), 
                                  expression(paste("Fixed effect of -0.5"))) )

h1<-0.05+ qnorm(0.975)*sqrt( 0.05*0.95/5000)
h2<-0.05- qnorm(0.975)*sqrt( 0.05*0.95/5000)
dev.new()
lA<-'Frequency of rejecting a null hypothesis or at least one hypothesis'
p<-ggplot(data= all.d, aes(x=methods, y=freq, col=methods ) )+ 
  geom_point(aes(shape=methods ), stroke=1.2)+
  scale_shape_manual(values=1:9)+
  facet_grid(rows=vars(cohort.e), 
             cols=vars(scenario), 
             labeller=label_parsed,
             scales = "free")+
  theme(axis.title.x=element_blank(),
        axis.title.y=element_blank(),
        axis.text.x = element_blank(),
        legend.title= element_blank(),
        plot.margin=unit(c(1,0.5,0.5,0.5),"cm"),
        #legend.position=c(0.5,-0.05), 
        #legend.box="horizontal",
        legend.position="bottom"#, 
        #legend.margin=margin()
  ) +
  geom_hline(yintercept=h1, linetype="dashed")+
  geom_hline(yintercept=h2, linetype="dashed")+
  labs(tag = lA)+
  theme(plot.tag.position = c(0.5, 1.02))+
  guides(shape = guide_legend(nrow = 1, byrow=T)) 
p

# ---------------------------------------------------------- #
#             function to generate box plots                 #
g.p<-function(all.d, title.l){ # all.d is the dataset of four scenarios
  add.d<-do.call(rbind, all.d)
  
  add.d$scenario <- factor(add.d$scenario,
                           levels = c("S1", "S2", "S3", "S4"),
                           labels = c(expression(paste("Scenario 1: ", sigma[c],"=0, ", sigma[e],"=0") ), 
                                      expression(paste("Scenario 2: ", sigma[c],"=0.38, ", sigma[e],"=0") ),
                                      expression(paste("Scenario 3: ", sigma[c],"=0, ", sigma[e],"=0.38") ),
                                      expression(paste("Scenario 4: ", sigma[c],"=0.38, ", sigma[e],"=0.38") )) )
  
  
  add.d$comparisons<-factor(add.d$comparisons,
                            levels=c("A", "B", "C"),
                            labels = c(expression(paste("A vs placebo")), 
                                       expression(paste("B vs placebo")), 
                                       expression(paste("C vs placebo"))))
  
  
  
  
  p <- ggplot(add.d, aes(x=Models, y=estimates, 
                         fill=Models )) +  
    theme(axis.title.x=element_blank(),
          axis.title.y=element_blank(),
          axis.text.x = element_blank(),
          legend.title= element_blank(),
          plot.margin=unit(c(1,1,1.5,0.5),"cm"),
          legend.position=c(0.5,-0.05)) +
    geom_boxplot() +   
    labs(tag = title.l)+
    theme(plot.tag.position = c(0.5, 1.02))+
    guides(fill = guide_legend(nrow = 1))+
    facet_grid(rows=vars(comparisons), 
               cols=vars(scenario), 
               #labeller = labeller(comparisons = comp_l ), 
               labeller=label_parsed,
               scales = "free") +
    stat_summary(fun=mean, geom="point", shape=18, size=2, color="red", fill="red") 
}

null.d<-A02.d<-A2.d<-c02.d<-c2.d<-A7.d<-c7.d<-list()
for(j in 1:8){
  null.d[[j]]<-est.sample(null.scenario[,j], i=j)
  A02.d[[j]]<-est.sample(change.A02[,j], i=j)
  A2.d[[j]]<-est.sample(change.A2[,j], i=j)
  A7.d[[j]]<-est.sample(change.A7[,j], i=j)
  c02.d[[j]]<-est.sample(change.c02[,j], i=j)
  c2.d[[j]]<-est.sample(change.c2[,j], i=j)
  c7.d[[j]]<-est.sample(change.c7[,j], i=j)
}

dev.new()

lA<-expression(paste("Estimates of treatment effects for scenario SC.m where ", mu[c2],"=0.2 and ", tau, "=0"))
plot1<-g.p(c2.d[1:4], lA)
plot1

lA<-expression(paste("Estimates of treatment effects for scenario SA.b where ", mu[A2],"=0.7 and ", tau, "=0"))
plot1<-g.p(A7.d[1:4], lA)
plot1

lA<-expression(paste("Estimates of treatment effects for scenario SC.b where ", mu[c2],"=0.7 and ", tau, "=0"))
plot1<-g.p(c7.d[1:4], lA)
plot1

lA<-expression(paste("Estimates of treatment effects for scenario SA.b where ", mu[A2],"=0.2 and ", tau, "=0"))
plot1<-g.p(A2.d[1:4], lA)
plot1

lA<-expression(paste("Estimates of treatment effects for scenario S0 where ", mu[1], "=0, ", mu[2],"=0 and ", tau, "=0"))
plot1<-g.p(null.d[1:4], lA)
plot1

# the following has non-zero fixed cohort effect
lA<-expression(paste("Estimates of treatment effects for scenario S0 where ", mu[1], "=0, ", mu[2],"=0 and ", tau, "=-0.5"))
plot1<-g.p(null.d[5:8],lA)
plot1

lA<-expression(paste("Estimates of treatment effects for scenario SA.b where ", mu[A2],"=0.7 and ", tau, "=-0.5"))
plot1<-g.p(A7.d[5:8], lA)
plot1

lA<-expression(paste("Estimates of treatment effects for scenario SC.b where ", mu[c2],"=0.7 and ", tau, "=-0.5"))
plot1<-g.p(c7.d[5:8], lA)
plot1

lA<-expression(paste("Estimates of treatment effects for scenario SC.m where ", mu[c2],"=0.2 and ", tau, "=-0.5"))
plot1<-g.p(c2.d[5:8], lA)
plot1

lA<-expression(paste("Estimates of treatment effects for scenario SA.m where ", mu[A2],"=0.2 and ", tau, "=-0.5"))
plot1<-g.p(A2.d[5:8], lA)
plot1


# -------------------- #
# check values of mean #

find.mean<-function(sim.out){
  #sim.out<-null.scenario[,1]
  R<-length(sim.out)
  lm0<-sapply(1:R, function(r)sim.out[[r]]$lm.m$lm0)
  lm.s<-sapply(1:R, function(r)sim.out[[r]]$lm.m$lm.s[1:3])
  lm.s.int.A<-sapply(1:R, function(r)sim.out[[r]]$lm.m$lm.s.int.A[1:3])
  lm.s.int.AB<-sapply(1:R, function(r)sim.out[[r]]$lm.m$lm.s.int.AB[1:3])
  
  lm.new<-sapply(1:R, function(r)sim.out[[r]]$lm.new$lm.lab[1:3])
  lm.new.s<-sapply(1:R, function(r)sim.out[[r]]$lm.new$lm.lab.stage[1:3])
  
  out.no<-cbind(apply(lm0, 1, mean),
                apply(lm.s, 1, mean),
                apply(lm.s.int.A, 1, mean),
                apply(lm.s.int.AB, 1, mean),
                apply(lm.new, 1, mean),
                apply(lm.new.s, 1, mean))
  colnames(out.no)<-c("M0", "M.stage", 
                      "M.stageXA", 
                      "M.stageXAXB", 
                      "M.new1", "M.new2")
  
  return(out.no)
}

A2.mean<-lapply(1:8, function(i)find.mean(change.A2[,i]))
A7.mean<-lapply(1:8, function(i)find.mean(change.A7[,i]))
C7.mean<-lapply(1:8, function(i)find.mean(change.c7[,i]))

apply(change.c7, 2, oc)
